# Supplementary material for: Identifying HSV-1 Inhibitors from Natural Compounds via Virtual Screening Targeting Surface Glycoprotein D
Source: Pharmaceuticals (Basel). 2022 Mar 16;15(3):361. doi: 10.3390/ph15030361 (PMC8955139; doi:10.3390/ph15030361)
Supplement: Supplementary file 1 [file pharmaceuticals-15-00361-s001.zip]

Archive with 1 entries (1 files):
- pharmaceuticals-1595369-supplementary.pdf
